# Supplementary material for: Association Between Systemic Inflammatory Response Biomarkers and Disease Activity in Systemic Lupus Erythematosus: A Multi-Center Retrospective Study
Source: Diagnostics (Basel). 2026 Jun 22;16(12):1944. doi: 10.3390/diagnostics16121944 (PMC13298265; doi:10.3390/diagnostics16121944)
Supplement: Supplementary file 1 [file diagnostics-16-01944-s001.zip]

Archive with 1 entries (1 files):
- diagnostics-4331976-supplementary.pdf
